# Supplementary material for: Dietary Omega-3 Fatty Acids from Fish and Risk of Metabolic Dysfunction-Associated Steatotic Liver Disease in a Mediterranean Population: Findings from the NUTRIHEP Cohort
Source: Nutrients. 2025 Oct 27;17(21):3372. doi: 10.3390/nu17213372 (PMC12609867; doi:10.3390/nu17213372)
Supplement: Supplementary file 1 [file nutrients-17-03372-s001.zip]

Archive with 1 entries (1 files):
- nutrients-3943468-supplementary.pdf
